# Supplementary material for: Robust Three-Dimensional (3D) Expansion of Bovine Intestinal Organoids: An In Vitro Model as a Potential Alternative to an In Vivo System
Source: Animals (Basel). 2021 Jul 16;11(7):2115. doi: 10.3390/ani11072115 (PMC8300217; doi:10.3390/ani11072115)
Supplement: Supplementary file 1 [file animals-11-02115-s001.zip]

Archive with 3 entries (3 files):
- Supplementary Materials_20210628_Revised.ppt
- Table S1_20210628_Revised.pdf
- Table S2_20210628_Revised.pdf
